# Supplementary material for: TRIM22 induces cellular senescence by targeting PHLPP2 in hepatocellular carcinoma
Source: Cell Death Dis. 2024 Jan 10;15(1):26. doi: 10.1038/s41419-024-06427-w (PMC10781680; doi:10.1038/s41419-024-06427-w)
Supplement: Supplementary file 4 — Supplementary Table S1 [file 41419_2024_6427_MOESM4_ESM.xlsx]

## Sheet: Sheet1
Table S1. The sequences of siRNAs used for this study
Gene	Sequences (5'-3')
Control	CCUACGCCACCAAUUUCGUdTdT
MIB2	GAACCUGCGUGUAGCAGUCGCUGGUdTdT
PML	GAGCUCAAGUGCGACAUCAdTdT
TRIM22	GGAUGCUGCAAGUUCUUAAdTdT
TRIM38	GACUAAAGGUGGAAGAUUAdTdT
HERC6	CUGUGAUGCAUGAUUCUAAdTdT
TRIM21	GCAGGAGUUGGCUGAGAAGdTdT
p53	CACUACAACUACAUGUGUAdTdT
AKT	GACAACCGCCAUCCAGACUdTdT
PHLPP1 #1	GAACGCCUCUGCGAACAAAdTdT
PHLPP1 #2	CCGUUGGAGUGAUGCACAAdTdT
PHLPP2 #1	CCUAAGUGGCAACAAGCUUdTdT
PHLPP2 #2	GGACAGCCUGAACCUCAUUGdTdT
mTOR	AACCCTGCCTTTGTCATGCdTdT
P70S6K	CTCAGTGAGAGTGCCAACCAAdTdT
IKKα	CAGCUAUUUAGAAGCAUCAdTdT
IKKβ	GAGAACAGAGGUUAAUACAdTdT
