# Supplementary material for: TRIM22 induces cellular senescence by targeting PHLPP2 in hepatocellular carcinoma
Source: Cell Death Dis. 2024 Jan 10;15(1):26. doi: 10.1038/s41419-024-06427-w (PMC10781680; doi:10.1038/s41419-024-06427-w)
Supplement: Supplementary file 5 — Supplementary Table S2 [file 41419_2024_6427_MOESM5_ESM.xlsx]

## Sheet: Sheet2
Table S2. The sequences of primers used for plasmid construction
Plasmid		Primer (5'-3')
pCMV-TRIM22-Myc	Forward	GCCCCCAAGCTTCATGGATTTCTCAGTAAAGGTA
	Reverse	CGTCCCAAGCTTGGAGCTCGGTGGGCACACAGTCATGGG
pCMV-TRIM22 ∆RING-Myc	Forward	GCCCCCAAGCTTCATGCAGACCAGATTCCAGCCTGGG
	Reverse	CGTCCCAAGCTTGGAGCTCGGTGGGCACACAGT
pCMV-TRIM22 ∆BBox-Myc, PCR1	Forward	GCCCCCAAGCTTCATGGATTTCTCAGTAAAGGTAGACATAGAGAAGG
	Reverse	TCTGCAGGGCTACCTGCAGCTTTTCCTGACATTCCTTGACCACCTCGTTTTGTGGGCTCATCTTGACC
pCMV-TRIM22 ∆BBox-Myc, PCR2	Forward	AACATAGTTGAGAGAGTCAAAGAGGTCAAGATGAGCCCACAAAACGAGGTGGTCAAGGAATGTCAGG
	Reverse	CGTCCCAAGCTTGGAGCTCGGTGGGCACACAGTCATGGG
pCMV-TRIM22 ∆CC-Myc, PCR1	Forward	GCCCCCAAGCTTCATGGATTTCTCAGTAAAGGTAGACATAGAGAAGG
	Reverse	GATCTGAGATGAGCGTGCTGGCATCCTGCCTCTGCTGGATGCGGAATGTTTGGTGACCTTGGTGTTCC
pCMV-TRIM22 ∆CC-Myc, PCR2	Forward	AACTGTCTCAGGAACACCAAGGTCACCAAACATTCCGCATCCAGCAGAGGCAGGATGCCAGCACGC
	Reverse	CGTCCCAAGCTTGGAGCTCGGTGGGCACACAGTCATGGG
pCMV-TRIM22 ∆SPRY-Myc	Forward	GCCCCCAAGCTTCATGGATTTCTCAGTAAAGGTAGAC
	Reverse	CGTCCCAAGCTTGGAGCTCGGTGGGCACACAGTCATGGG
p3xFlag-PHLPP2	Forward	GACGATGACAAGCTTGCGGCCGCATGAAACGCAATGGGAGCAGA
	Reverse	TGCCACCCGGGATCCTCTAGACAGTGCTGTGTCGAACTCCTC
p3xFlag-PHLPP2 ∆CTD	Forward	GACGATGACAAGCTTGCGGCCGCTTTAATGAAACGCAATGGGAG
	Reverse	TGCCACCCGGGATCCTCTAGATCACAAATAAACTACCATCGC
