# Supplementary material for: TRIM22 induces cellular senescence by targeting PHLPP2 in hepatocellular carcinoma
Source: Cell Death Dis. 2024 Jan 10;15(1):26. doi: 10.1038/s41419-024-06427-w (PMC10781680; doi:10.1038/s41419-024-06427-w)
Supplement: Supplementary file 6 — Supplementary Table S3 [file 41419_2024_6427_MOESM6_ESM.xlsx]

## Sheet: Sheet1
Table S3. The sequence of primers used for RT-qPCR
Gene	Primer Forward (5'-3')	Primer Reverse (5'-3')
BTRC	TGCTGCAAGAGAAGGCACTC	GCAAGTTTTGTTTTGGCCAC
HECTD4	GTAGTGCTGGAGAGCGACTTG	CTGTCTTCGGTCAGCCTGCAA
MDM2	GGGACGCCATCGAATCC	ATCCAACCAATCACCTGAAT
MIB2	CTCTCCTTGTCTGGGGCTC	CTGCCTCCCTCACCTGTC
PML	GAATCAACGAATGAATGGCT	CCAGGGACTCAGAATACAGG
RNF144B	GAGCACCGAGCCCTCTTTGG	GAGCGCAGCCTTCATTGCG
RNF157	CTCACCTTGTCGTCATCTGGAG	AGACGGTGTCAGTGCTGATCTG
RNF170	AGACGGTGTCAGTGCTGATCTG	CGAAGTACCCTTACTAGCTCCTG
RNF19A	ATGCCAGCACCAAAGCAATG	TGTGCCTGAATTTGGATGGC
RNF213	AACAGCTATTCCGTGGATGC	CCAGAGTGGGTATTCCCTTG
SPOP	TGATGACAAGCTTACCCTCTTC	GCACTCAGGAACCTTTACCA
TRIM2	ATCCGATCCGCTGATGTGTC	TGTACATGCTTGCGGGTCTT
TRIM22	AGAAGCTGGAAGATGACATCA	AGCTGCTGCCAGGTTATC
TRIM23	TTGGAATGGCTCACACAGAAC	ACATGGGCATCAACAACAC
TRIM38	GTCTCACCCAGTCATCAACTG	ACACATCTTTCAGAGCCAAGG
TRIM5	AGAACATACGGCCTAATCGGC	CAACTTGACCTCCCTGAGCTTC
TRIM63	CTTCCAGGCTGCAAATCCCTA	ACACTCCGTGACGATCCATGA
TRIML2	GCAAGTCACTGCTGCTTGAG	AGGGATGAGCTGTTTCAGGA
HERC6	TGACACAAGCAAGCCAACTC	TCACAAAGTTGGCATAGTTTCC
LONRF3	CACGAGACAGTTTGGCATGTGC	CCTCTTGCCTATGCTGTCAACC
RNF146	ATTCCCGAGGATTTCCTTGACA	GCTCATCGTACTGCCACCA
RNF41	ACGCTGTGTTCGGCTGTAGT	GCTTAATGCAGTTATGGTTGGG
TRIM21	AGCTAGCCAACATGGTGAAC	TGTTTCCGAGACTGGGCAC
TRIM4	TGTTTCCGAGACTGGGCAC	CAGGGAAGCCTATCAAGGGC
TRIM45	CCAAGGAACCTGGCGTCTATAC	CAGCAGTGAAACACGCCTGAGT
UBD	TGCAGAGATGGCTCCCAATG	GACCCCTGCCAACACCCCAT
TRIM22 p53 RE	AGGAAAGGAATGTGAGTTGG	GACAGAATAGGAATGTGGGG
PHLPP2	CATACAGGAGGAGGCTACAAATC	GGTCTTTCCCTTGCGTACAT
